# Supplementary material for: Acinetobacter baumannii K106 and K112: Two Structurally and Genetically Related 6-Deoxy-l-talose-Containing Capsular Polysaccharides
Source: Int J Mol Sci. 2021 May 26;22(11):5641. doi: 10.3390/ijms22115641 (PMC8199413; doi:10.3390/ijms22115641)
Supplement: Supplementary file 1 [file ijms-22-05641-s001.zip]

Archive with 1 entries (1 files):
- ijms-1231257-supplementary.pdf
